# Supplementary material for: Human brain structural connectivity matrices–ready for modelling
Source: Sci Data. 2022 Aug 9;9:486. doi: 10.1038/s41597-022-01596-9 (PMC9363436; doi:10.1038/s41597-022-01596-9)
Supplement: Supplementary file 1 — Supplementary Table 1 [file 41597_2022_1596_MOESM1_ESM.xlsx]

## Sheet: Sheet 1
Subject	gender	age [years]	right-handed	education	weight [kg]	height [m]	BMI
1	female	24.8	1	bachelor's degree or higher	58	1.7	20.07
2	female	27.7	1	bachelor's degree or higher	57	1.65	20.94
3	female	34.2	1	bachelor's degree or higher	54	1.56	22.19
4	female	29	1	bachelor's degree or higher	58	1.65	21.3
5	male	31.9	1	bachelor's degree or higher	66	1.79	20.6
6	female	27.9	1	bachelor's degree or higher	55	1.68	19.49
7	male	48.7	1	bachelor's degree or higher	67	1.76	21.63
8	male	37.7	0	elementary school	62	1.85	18.12
9	male	34.4	1	high-school	75	1.83	22.4
10	male	33.3	1	bachelor's degree or higher	84	1.83	25.08
11	male	32.6	0	bachelor's degree or higher	75	1.76	24.21
12	female	34.4	1	bachelor's degree or higher	58	1.59	22.94
13	female	29.2	1	bachelor's degree or higher	63	1.68	22.32
14	male	26.9	1	bachelor's degree or higher	64	1.7	22.15
15	female	37	1	bachelor's degree or higher	61	1.61	23.53
16	female	26.6	1	bachelor's degree or higher	52	1.65	19.1
17	male	31.1	1	bachelor's degree or higher	105	1.93	28.19
18	male	30.6	1	high-school	62	1.73	20.72
19	male	38.1	1	N/A	71	1.74	23.45
20	female	41.5	1	bachelor's degree or higher	66	1.62	25.15
21	female	18.8	1	high-school	45	1.72	15.21
22	female	39.1	1	high-school	72	1.72	24.34
23	male	33.6	0	bachelor's degree or higher	82	1.96	21.35
24	female	22.3	1	high-school	60	1.65	22.04
25	male	21.7	1	high-school	80	1.89	22.4
26	male	22	1	high-school	100	1.77	31.92
27	female	22.4	1	high-school	62	1.67	22.23
28	female	21	1	high-school	58	1.6	22.66
29	female	23	1	high-school	68	1.76	21.95
30	female	20.5	1	high-school	75	1.75	24.49
31	female	22	1	high-school	78	1.8	24.07
32	female	20.3	1	high-school	63	1.78	19.88
33	female	20.4	1	high-school	90	1.76	29.05
34	male	20.4	1	high-school	78	1.75	25.47
35	female	25.6	N/A	N/A	50	1.65	18.37
36	male	40.5	1	high-school	80	1.82	24.15
37	female	21.4	1	high-school	60	1.64	22.31
38	male	29.1	1	bachelor's degree or higher	100	1.89	27.99
39	male	24.9	1	high-school	76	1.76	24.54
40	male	39.4	1	bachelor's degree or higher	70	1.8	21.6
41	male	21.3	1	high-school	84	1.86	24.28
42	male	35.6	1	bachelor's degree or higher	78	1.76	25.18
43	male	23.8	1	bachelor's degree or higher	62	1.74	20.48
44	female	24.3	1	bachelor's degree or higher	68	1.63	25.59
45	male	24.6	1	bachelor's degree or higher	72	1.8	22.22
46	female	28.9	1	high-school	60	1.67	21.51
47	male	24.6	1	high-school	95	1.87	27.17
48	male	23.4	1	bachelor's degree or higher	75	1.89	21
49	male	23	1	bachelor's degree or higher	85	1.8	26.23
50	female	39.9	1	high-school	108	1.71	36.93
51	male	23	1	high-school	70	1.8	21.6
52	female	34.9	1	high-school	56	1.66	20.32
53	male	27.3	1	bachelor's degree or higher	82	1.9	22.71
54	female	45.3	1	bachelor's degree or higher	60	1.62	22.86
55	female	38.1	1	bachelor's degree or higher	66	1.63	24.84
56	female	25.8	1	high-school	64	1.69	22.41
57	female	39.8	1	high-school	55	1.68	19.49
58	male	24.7	N/A	bachelor's degree or higher	70	1.85	20.45
59	male	24.8	1	high-school	58	1.71	19.84
60	female	27.4	0	bachelor's degree or higher	67	1.78	21.15
61	female	23.3	1	high-school	75	1.75	24.49
62	male	20.1	1	high-school	110	1.98	28.06
63	male	40.3	1	high-school	80	1.8	24.69
64	female	24.9	1	bachelor's degree or higher	65	1.8	20.06
65	female	25.1	1	bachelor's degree or higher	73	1.68	25.86
66	female	39.5	1	high-school	58	1.68	20.55
67	male	20.6	1	high-school	85	1.8	26.23
68	female	27	1	bachelor's degree or higher	85	1.7	29.41
69	female	23.2	0	high-school	60	1.6	23.44
70	female	23.2	1	high-school	63	1.71	21.55
71	female	22.6	1	high-school	55	1.65	20.2
72	male	22.5	1	high-school	88	1.83	26.28
73	female	22.4	0	high-school	53	1.73	17.71
74	female	22.5	1	high-school	52	1.56	21.37
75	female	22.6	1	high-school	68	1.65	24.98
76	male	28	1	bachelor's degree or higher	77	1.83	22.99
77	female	22.9	1	high-school	55	1.66	19.96
78	male	24.1	1	high-school	73	1.83	21.8
79	female	24.8	1	high-school	51	1.68	18.07
80	male	23.2	1	high-school	78	1.85	22.79
81	female	23.7	1	high-school	60	1.71	20.52
82	female	22.6	1	high-school	64	1.73	21.38
83	female	23.1	1	high-school	65	1.75	21.22
84	male	24.2	1	high-school	85	1.84	25.11
85	male	23.5	1	high-school	76	1.75	24.82
86	male	26.3	1	high-school	72	1.8	22.22
87	female	25.3	1	high-school	64	1.68	22.68
88	male	22.2	1	high-school	93	1.89	26.04
